# Supplementary material for: Multi-defect detection and classification for aluminum alloys with enhanced YOLOv8
Source: PLoS One. 2025 Mar 20;20(3):e0316817. doi: 10.1371/journal.pone.0316817 (PMC11925294; doi:10.1371/journal.pone.0316817)
Supplement: Defeat_dataset [file pone.0316817.s001.zip]

Archive with 22 entries (20 files):
- results_images/
- results_images/F1_curve.png
- results_images/PR_curve.png
- results_images/P_curve.png
- results_images/R_curve.png
- results_images/args.yaml
- results_images/confusion_matrix.png
- results_images/confusion_matrix_normalized.png
- results_images/labels.jpg
- results_images/labels_correlogram.jpg
- results_images/results.csv
- results_images/results.png
- results_images/train_batch0.jpg
- results_images/train_batch1.jpg
- results_images/train_batch2.jpg
- results_images/train_batch26980.jpg
- results_images/train_batch26981.jpg
- results_images/train_batch26982.jpg
- results_images/val_batch0_labels.jpg
- results_images/weights/
- results_images/weights/best.pt
- results_images/weights/last.pt
