# Supplementary material for: Multi-defect detection and classification for aluminum alloys with enhanced YOLOv8
Source: PLoS One. 2025 Mar 20;20(3):e0316817. doi: 10.1371/journal.pone.0316817 (PMC11925294; doi:10.1371/journal.pone.0316817)
Supplement: Defeat_dataset [file pone.0316817.s001.zip › results_images/results.csv]

epoch	train/box_loss	train/cls_loss	train/dfl_loss	metrics/precision(B)	metrics/recall(B)	metrics/mAP50(B)	metrics/mAP50-95(B)	val/box_loss	val/cls_loss	val/dfl_loss	lr/pg0	lr/pg1	lr/pg2
1	3.2847	5.0979	4.1815	0.00214	0.09293	0.00171	0.00061	3.3343	3.776	4.0599	0.070211	0.0033099	0.0033099
2	3.1654	4.9404	4.017	0.0025	0.42609	0.00277	0.00105	3.0804	11.05	4.4079	0.040178	0.0066103	0.0066103
3	2.9193	4.6829	3.5724	0.41784	0.06427	0.00141	0.0005	3.445	inf	7.7419	0.010112	0.0098778	0.0098778
4	2.6298	4.4223	3.1299	0.1767	0.03955	0.00811	0.00292	3.2382	7.1125	3.9018	0.0098515	0.0098515	0.0098515
5	2.3328	4.1616	2.7398	0.34538	0.08176	0.01373	0.00488	3.2163	5.1122	3.8916	0.0098515	0.0098515	0.0098515
6	2.2189	3.958	2.6002	0.6115	0.07992	0.02472	0.00899	3.1395	4.8878	3.8644	0.009802	0.009802	0.009802
7	2.1028	3.7268	2.5049	0.59715	0.06989	0.02161	0.00869	3.2452	5.3436	4.0441	0.0097525	0.0097525	0.0097525
8	2.0696	3.6178	2.4443	0.64224	0.11249	0.07236	0.0294	3.1616	4.459	3.9314	0.009703	0.009703	0.009703
9	2.0464	3.534	2.3987	0.65151	0.12104	0.08259	0.03707	3.3127	4.2972	3.8379	0.0096535	0.0096535	0.0096535
10	1.9985	3.4302	2.3661	0.65589	0.14846	0.0793	0.04078	3.3786	4.3784	4.0816	0.009604	0.009604	0.009604
11	1.9709	3.3628	2.3095	0.65558	0.19845	0.08228	0.03724	3.5564	4.1555	4.6639	0.0095545	0.0095545	0.0095545
12	1.947	3.2628	2.2876	0.82167	0.17201	0.18942	0.11194	3.5368	3.9891	4.3183	0.009505	0.009505	0.009505
13	1.8963	3.204	2.2547	0.65699	0.1904	0.14449	0.06672	3.637	3.862	4.5512	0.0094555	0.0094555	0.0094555
14	1.8824	3.1574	2.2198	0.71478	0.25426	0.20898	0.10204	3.4601	3.5949	4.2521	0.009406	0.009406	0.009406
15	1.8617	3.1418	2.215	0.64192	0.2964	0.19661	0.10787	3.5187	3.9044	4.1853	0.0093565	0.0093565	0.0093565
16	1.8434	3.0634	2.1818	0.68916	0.20297	0.1763	0.0954	3.4381	3.7263	3.9914	0.009307	0.009307	0.009307
17	1.8114	3.0155	2.1513	0.58069	0.27028	0.17532	0.10417	3.4173	3.7222	4.2004	0.0092575	0.0092575	0.0092575
18	1.7772	2.9713	2.1203	0.64676	0.29835	0.2482	0.14557	3.6351	3.3152	4.6808	0.009208	0.009208	0.009208
19	1.7438	2.9164	2.0911	0.68983	0.27682	0.22755	0.13014	3.4877	3.4414	4.6198	0.0091585	0.0091585	0.0091585
20	1.7119	2.8161	2.056	0.69183	0.32733	0.24446	0.15415	3.7277	3.2388	4.9234	0.009109	0.009109	0.009109
21	1.7054	2.8008	2.0556	0.67024	0.337	0.27528	0.18335	3.7394	2.9599	4.4217	0.0090595	0.0090595	0.0090595
22	1.6949	2.788	2.034	0.66146	0.30982	0.24177	0.16158	3.7258	3.0795	4.4844	0.00901	0.00901	0.00901
23	1.6795	2.7308	2.0158	0.65353	0.37505	0.25151	0.17097	3.6847	3.0013	4.7509	0.0089605	0.0089605	0.0089605
24	1.6419	2.6503	1.9887	0.73394	0.32194	0.30312	0.22181	3.6572	3.2382	4.6052	0.008911	0.008911	0.008911
25	1.6344	2.628	1.9765	0.64355	0.35797	0.28953	0.20427	3.613	3.1688	4.3424	0.0088615	0.0088615	0.0088615
26	1.604	2.6141	1.9643	0.68674	0.37025	0.26322	0.16711	3.7644	2.9637	4.9061	0.008812	0.008812	0.008812
27	1.5998	2.5662	1.9354	0.71649	0.33653	0.30614	0.20897	3.5701	3.0343	4.3427	0.0087625	0.0087625	0.0087625
28	1.6039	2.5536	1.921	0.68439	0.34707	0.34178	0.22358	3.7713	2.8821	5.1941	0.008713	0.008713	0.008713
29	1.5616	2.4898	1.8895	0.74408	0.33029	0.35687	0.25818	3.7165	2.7751	4.6803	0.0086635	0.0086635	0.0086635
30	1.5514	2.4596	1.8916	0.45899	0.46704	0.33297	0.2355	3.7314	2.8965	4.71	0.008614	0.008614	0.008614
31	1.5479	2.4418	1.8686	0.80038	0.32257	0.42423	0.28908	3.7755	2.7913	4.6952	0.0085645	0.0085645	0.0085645
32	1.5214	2.3725	1.8649	0.7418	0.36258	0.47669	0.33298	3.7855	2.7505	4.6446	0.008515	0.008515	0.008515
33	1.5113	2.3232	1.8457	0.83853	0.34852	0.47782	0.33725	3.718	2.6227	4.6997	0.0084655	0.0084655	0.0084655
34	1.5049	2.2986	1.8351	0.51104	0.50351	0.45467	0.32484	3.7473	2.6478	4.5003	0.008416	0.008416	0.008416
35	1.4912	2.2231	1.8115	0.62564	0.43091	0.42696	0.31777	3.7761	2.8481	4.7699	0.0083665	0.0083665	0.0083665
36	1.4703	2.1852	1.7993	0.84302	0.30333	0.45443	0.33217	3.7617	2.7044	4.7499	0.008317	0.008317	0.008317
37	1.4665	2.1718	1.7917	0.866	0.34296	0.44374	0.334	3.7229	2.7445	5.1087	0.0082675	0.0082675	0.0082675
38	1.4423	2.1129	1.7662	0.8427	0.33043	0.41617	0.32162	3.7168	2.563	4.916	0.008218	0.008218	0.008218
39	1.4488	2.0649	1.7711	0.6933	0.46529	0.50233	0.36881	3.8031	2.5756	4.9342	0.0081685	0.0081685	0.0081685
40	1.4123	2.0382	1.7404	0.68207	0.43533	0.47087	0.37113	3.7445	2.7251	4.7155	0.008119	0.008119	0.008119
41	1.4196	2.0072	1.736	0.62892	0.47319	0.42598	0.32319	3.707	2.6758	4.5053	0.0080695	0.0080695	0.0080695
42	1.4131	1.9776	1.7341	0.80042	0.3601	0.44832	0.34905	3.7588	2.5599	4.8485	0.00802	0.00802	0.00802
43	1.4064	1.9704	1.739	0.5772	0.54062	0.49413	0.36694	3.7315	2.6555	4.6798	0.0079705	0.0079705	0.0079705
44	1.3682	1.938	1.6911	0.66549	0.51237	0.51158	0.39521	3.7403	2.3854	4.8015	0.007921	0.007921	0.007921
45	1.3688	1.907	1.6945	0.81126	0.42422	0.53561	0.39755	3.7484	2.5564	4.9928	0.0078715	0.0078715	0.0078715
46	1.3697	1.8814	1.6997	0.73174	0.51064	0.53545	0.41726	3.7408	2.482	4.3857	0.007822	0.007822	0.007822
47	1.331	1.8746	1.6769	0.6027	0.52356	0.55986	0.44354	3.7545	2.3982	5.1506	0.0077725	0.0077725	0.0077725
48	1.3292	1.8259	1.6658	0.88272	0.44993	0.53849	0.42454	3.7462	2.3901	4.7959	0.007723	0.007723	0.007723
49	1.3241	1.8362	1.665	0.65495	0.52489	0.56777	0.43278	3.7113	2.4395	4.5663	0.0076735	0.0076735	0.0076735
50	1.3058	1.8087	1.6425	0.82956	0.46625	0.53204	0.40656	3.7943	2.3603	4.9819	0.007624	0.007624	0.007624
51	1.3288	1.808	1.6542	0.82842	0.47207	0.55812	0.44745	3.7537	2.4619	4.6702	0.0075745	0.0075745	0.0075745
52	1.3092	1.8129	1.6618	0.7078	0.5212	0.57805	0.45916	3.7335	2.3346	4.3565	0.007525	0.007525	0.007525
53	1.2713	1.7384	1.6242	0.59178	0.57326	0.57816	0.45989	3.7121	2.4527	4.7222	0.0074755	0.0074755	0.0074755
54	1.2859	1.7296	1.6237	0.87921	0.5237	0.60708	0.46823	3.7471	2.5738	4.7478	0.007426	0.007426	0.007426
55	1.2724	1.7092	1.6247	0.72992	0.55129	0.58185	0.45513	3.7193	2.4325	4.5706	0.0073765	0.0073765	0.0073765
56	1.2819	1.7235	1.6334	0.82974	0.53124	0.59613	0.48412	3.7359	2.3277	5.0377	0.007327	0.007327	0.007327
57	1.2682	1.7004	1.6213	0.78173	0.48349	0.55314	0.43972	3.7242	2.4702	4.9121	0.0072775	0.0072775	0.0072775
58	1.2696	1.6928	1.6095	0.78968	0.50935	0.57633	0.46233	3.7098	2.4244	4.6133	0.007228	0.007228	0.007228
59	1.2567	1.6735	1.6041	0.54885	0.50338	0.53619	0.42414	3.7089	2.42	4.6398	0.0071785	0.0071785	0.0071785
60	1.2217	1.6113	1.5754	0.69109	0.56244	0.59697	0.47718	3.6708	2.374	4.9391	0.007129	0.007129	0.007129
61	1.2376	1.638	1.5973	0.72653	0.55666	0.57785	0.47434	3.7245	2.4392	4.5527	0.0070795	0.0070795	0.0070795
62	1.2024	1.616	1.5675	0.80815	0.51861	0.58305	0.47594	3.7741	2.4362	4.8187	0.00703	0.00703	0.00703
63	1.2089	1.6033	1.5626	0.61062	0.59496	0.60766	0.48088	3.7699	2.3474	4.6948	0.0069805	0.0069805	0.0069805
64	1.2016	1.5797	1.5594	0.77593	0.53915	0.60219	0.49731	3.719	2.2592	4.8665	0.006931	0.006931	0.006931
65	1.2061	1.6081	1.5586	0.88864	0.51981	0.62452	0.49026	3.775	2.3675	4.749	0.0068815	0.0068815	0.0068815
66	1.1923	1.5633	1.552	0.92398	0.52105	0.61528	0.50697	3.7065	2.4468	4.7994	0.006832	0.006832	0.006832
67	1.1834	1.5642	1.5504	0.7937	0.56311	0.61062	0.47832	3.7077	2.3284	4.7273	0.0067825	0.0067825	0.0067825
68	1.182	1.5714	1.5418	0.74802	0.55016	0.61371	0.48881	3.7188	2.4118	4.5773	0.006733	0.006733	0.006733
69	1.1795	1.5771	1.5364	0.91704	0.51997	0.62474	0.49354	3.6687	2.3101	4.9672	0.0066835	0.0066835	0.0066835
70	1.184	1.56	1.5397	0.73176	0.56281	0.62591	0.50978	3.7056	2.3273	4.9206	0.006634	0.006634	0.006634
71	1.1849	1.5527	1.5287	0.70057	0.60665	0.63483	0.50958	3.7079	2.375	4.8728	0.0065845	0.0065845	0.0065845
72	1.1539	1.4948	1.517	0.92789	0.535	0.63027	0.52199	3.7357	2.2902	4.6401	0.006535	0.006535	0.006535
73	1.1716	1.5145	1.5263	0.79143	0.58837	0.64583	0.53505	3.67	2.4359	4.8845	0.0064855	0.0064855	0.0064855
74	1.1513	1.4791	1.5101	0.78218	0.60575	0.63915	0.51764	3.6658	2.3999	4.7244	0.006436	0.006436	0.006436
75	1.1739	1.5286	1.5332	0.75246	0.59035	0.65068	0.52469	3.6721	2.3101	4.5706	0.0063865	0.0063865	0.0063865
76	1.1491	1.4802	1.5164	0.62531	0.62802	0.62987	0.51287	3.6528	2.2794	4.9103	0.006337	0.006337	0.006337
77	1.1274	1.4646	1.4898	0.7621	0.58943	0.6394	0.52311	3.6371	2.3133	4.5087	0.0062875	0.0062875	0.0062875
78	1.1527	1.4915	1.5093	0.78575	0.56797	0.64069	0.51396	3.6867	2.3394	4.9356	0.006238	0.006238	0.006238
79	1.1522	1.5119	1.5268	0.70748	0.59634	0.64039	0.52358	3.6817	2.4546	4.6932	0.0061885	0.0061885	0.0061885
80	1.1358	1.4807	1.4988	0.7167	0.59084	0.62386	0.50489	3.6464	2.3491	4.7807	0.006139	0.006139	0.006139
81	1.1157	1.4451	1.4916	0.71681	0.60932	0.65844	0.5049	3.7395	2.4141	5.1631	0.0060895	0.0060895	0.0060895
82	1.1321	1.4793	1.5033	0.90203	0.51389	0.63409	0.50607	3.6679	2.4005	4.7582	0.00604	0.00604	0.00604
83	1.1094	1.4409	1.4836	0.68307	0.59511	0.64592	0.53084	3.7193	2.3118	5.0174	0.0059905	0.0059905	0.0059905
84	1.1078	1.4159	1.4818	0.79664	0.57873	0.64966	0.51803	3.6561	2.408	4.5974	0.005941	0.005941	0.005941
85	1.1065	1.4206	1.4793	0.68678	0.59186	0.64863	0.511	3.608	2.2719	4.7636	0.0058915	0.0058915	0.0058915
86	1.0951	1.3963	1.4719	0.77064	0.576	0.66345	0.51706	3.6932	2.3405	5.038	0.005842	0.005842	0.005842
87	1.1146	1.4636	1.486	0.76922	0.56213	0.63614	0.51284	3.6713	2.2021	4.8442	0.0057925	0.0057925	0.0057925
88	1.0788	1.406	1.4566	0.7497	0.60705	0.6741	0.5237	3.6793	2.2428	5.111	0.005743	0.005743	0.005743
89	1.103	1.4141	1.4643	0.70773	0.62462	0.65799	0.54341	3.6432	2.2483	5.0921	0.0056935	0.0056935	0.0056935
90	1.0872	1.3998	1.4721	0.8486	0.5723	0.66488	0.53754	3.6247	2.3891	4.8301	0.005644	0.005644	0.005644
91	1.092	1.3801	1.468	0.86297	0.55395	0.6596	0.51855	3.6285	2.2683	4.6984	0.0055945	0.0055945	0.0055945
92	1.1069	1.4128	1.4659	0.71106	0.62246	0.67026	0.53511	3.6647	2.3727	5.0998	0.005545	0.005545	0.005545
93	1.0858	1.4	1.4644	0.61699	0.61407	0.65171	0.5362	3.661	2.3402	4.8791	0.0054955	0.0054955	0.0054955
94	1.0527	1.3357	1.4456	0.65773	0.61836	0.6772	0.54345	3.6953	2.2043	4.822	0.005446	0.005446	0.005446
95	1.0698	1.3618	1.4472	0.89354	0.54367	0.66505	0.53586	3.7005	2.3603	4.8376	0.0053965	0.0053965	0.0053965
96	1.064	1.3725	1.4555	0.76871	0.6148	0.69031	0.54412	3.6932	2.2102	4.7717	0.005347	0.005347	0.005347
97	1.0789	1.387	1.451	0.7247	0.6157	0.69211	0.53517	3.6776	2.2433	5.4086	0.0052975	0.0052975	0.0052975
98	1.0514	1.3442	1.4466	0.82749	0.59832	0.67656	0.53925	3.5932	2.2764	4.6714	0.005248	0.005248	0.005248
99	1.0407	1.3452	1.4311	0.81304	0.57429	0.66182	0.54292	3.6278	2.2291	5.197	0.0051985	0.0051985	0.0051985
100	1.0503	1.3565	1.44	0.84929	0.60207	0.67384	0.54816	3.6351	2.3145	4.8586	0.005149	0.005149	0.005149
101	1.0468	1.319	1.4288	0.77724	0.5911	0.66692	0.53463	3.6989	2.2249	5.0305	0.0050995	0.0050995	0.0050995
102	1.0227	1.2916	1.4069	0.77373	0.59319	0.65867	0.53609	3.6392	2.2904	4.9449	0.00505	0.00505	0.00505
103	1.0316	1.3188	1.4208	0.71797	0.6032	0.66838	0.53803	3.6776	2.2338	4.8194	0.0050005	0.0050005	0.0050005
104	1.0346	1.316	1.4197	0.77818	0.5958	0.67281	0.54557	3.6265	2.2114	4.8762	0.004951	0.004951	0.004951
105	1.0254	1.2956	1.4222	0.74593	0.60712	0.67166	0.54541	3.5936	2.2963	4.8563	0.0049015	0.0049015	0.0049015
106	1.0259	1.284	1.4184	0.80194	0.59703	0.69059	0.55208	3.6887	2.1991	4.9496	0.004852	0.004852	0.004852
107	1.0272	1.3046	1.4151	0.79205	0.6009	0.66542	0.53455	3.6781	2.2999	5.039	0.0048025	0.0048025	0.0048025
108	1.0168	1.2801	1.4095	0.72218	0.60379	0.66512	0.54382	3.6477	2.2132	5.194	0.004753	0.004753	0.004753
109	1.0211	1.3073	1.4113	0.75496	0.60337	0.67818	0.54964	3.6616	2.3241	4.979	0.0047035	0.0047035	0.0047035
110	1.0038	1.2911	1.4086	0.80442	0.59773	0.67403	0.55617	3.6397	2.3694	4.9957	0.004654	0.004654	0.004654
111	1.0101	1.2957	1.4101	0.7173	0.61217	0.66159	0.54763	3.6776	2.4316	5.0177	0.0046045	0.0046045	0.0046045
112	1.0296	1.3026	1.4162	0.7393	0.59064	0.65772	0.54143	3.6664	2.348	4.8909	0.004555	0.004555	0.004555
113	1.0079	1.2765	1.4043	0.65823	0.66	0.67539	0.55074	3.6323	2.3108	5.165	0.0045055	0.0045055	0.0045055
114	1.0009	1.2706	1.4045	0.67897	0.66283	0.68287	0.54628	3.6875	2.1378	4.8817	0.004456	0.004456	0.004456
115	0.99539	1.2551	1.3861	0.83291	0.60303	0.6864	0.55532	3.61	2.3066	5.0625	0.0044065	0.0044065	0.0044065
116	1.0071	1.2793	1.4006	0.74564	0.59888	0.66311	0.5381	3.6821	2.2428	5.0687	0.004357	0.004357	0.004357
117	0.97518	1.2297	1.3807	0.74268	0.61804	0.67346	0.5599	3.5993	2.2758	4.9834	0.0043075	0.0043075	0.0043075
118	0.98377	1.2333	1.3869	0.82204	0.61302	0.68805	0.56069	3.6564	2.2239	5.1438	0.004258	0.004258	0.004258
119	1.0002	1.273	1.3983	0.72542	0.59823	0.66805	0.54773	3.6404	2.3207	4.9547	0.0042085	0.0042085	0.0042085
120	1.0025	1.2634	1.3947	0.78363	0.58682	0.68471	0.55657	3.6263	2.2614	5.1125	0.004159	0.004159	0.004159
121	0.99103	1.2423	1.3812	0.74767	0.62193	0.67881	0.5536	3.6184	2.2317	4.9945	0.0041095	0.0041095	0.0041095
122	0.98968	1.2729	1.3967	0.67087	0.67879	0.67684	0.5615	3.6318	2.3337	5.0819	0.00406	0.00406	0.00406
123	0.98251	1.2426	1.3756	0.65271	0.67589	0.677	0.55925	3.6467	2.2174	5.0237	0.0040105	0.0040105	0.0040105
124	0.977	1.2453	1.3818	0.72571	0.63386	0.68346	0.55801	3.6266	2.3149	5.1753	0.003961	0.003961	0.003961
125	0.97681	1.2435	1.3757	0.67824	0.65052	0.68998	0.55856	3.6242	2.3444	5.1514	0.0039115	0.0039115	0.0039115
126	0.97635	1.2154	1.3768	0.72261	0.60832	0.67939	0.55153	3.6357	2.3597	5.0701	0.003862	0.003862	0.003862
127	0.96752	1.2227	1.3732	0.66486	0.65836	0.68262	0.56116	3.6294	2.3148	5.0403	0.0038125	0.0038125	0.0038125
128	0.97194	1.2306	1.3808	0.77157	0.60363	0.67804	0.55826	3.6157	2.2043	4.8339	0.003763	0.003763	0.003763
129	0.96574	1.2157	1.3747	0.75726	0.63568	0.69241	0.56259	3.6213	2.2839	5.2211	0.0037135	0.0037135	0.0037135
130	0.96851	1.2075	1.3765	0.88718	0.56384	0.67768	0.55696	3.6336	2.3198	5.087	0.003664	0.003664	0.003664
131	0.98031	1.2504	1.3809	0.67339	0.65257	0.69521	0.57204	3.6412	2.259	5.0296	0.0036145	0.0036145	0.0036145
132	0.94785	1.1859	1.3689	0.72886	0.63028	0.67833	0.56616	3.6281	2.3016	5.0895	0.003565	0.003565	0.003565
133	0.96955	1.2357	1.3732	0.89355	0.55829	0.66822	0.56018	3.6033	2.3118	5.1994	0.0035155	0.0035155	0.0035155
134	0.9582	1.2253	1.3635	0.83774	0.59386	0.67154	0.56711	3.6181	2.2438	5.0438	0.003466	0.003466	0.003466
135	0.95759	1.216	1.3669	0.65824	0.66158	0.68604	0.57172	3.6327	2.2073	4.787	0.0034165	0.0034165	0.0034165
136	0.94862	1.2115	1.374	0.72372	0.67324	0.69512	0.57048	3.6333	2.1805	5.0632	0.003367	0.003367	0.003367
137	0.96668	1.2044	1.3724	0.74597	0.62975	0.67687	0.55391	3.6264	2.1528	5.0814	0.0033175	0.0033175	0.0033175
138	0.94255	1.1885	1.3582	0.73469	0.65078	0.68907	0.56855	3.6251	2.2157	5.1124	0.003268	0.003268	0.003268
139	0.93733	1.1945	1.3572	0.75825	0.58401	0.66944	0.55251	3.6326	2.284	5.1068	0.0032185	0.0032185	0.0032185
140	0.93511	1.1833	1.3551	0.68882	0.66091	0.68967	0.56799	3.6153	2.2508	5.1596	0.003169	0.003169	0.003169
141	0.92611	1.1778	1.3475	0.73618	0.63261	0.68517	0.56621	3.6296	2.1778	5.1532	0.0031195	0.0031195	0.0031195
142	0.95269	1.1918	1.363	0.73193	0.66059	0.6989	0.57719	3.6319	2.1795	5.0248	0.00307	0.00307	0.00307
143	0.92964	1.1785	1.3391	0.77147	0.62016	0.68767	0.57025	3.6308	2.2971	5.1959	0.0030205	0.0030205	0.0030205
144	0.93598	1.1873	1.3512	0.80065	0.62524	0.69331	0.57232	3.64	2.2137	5.2086	0.002971	0.002971	0.002971
145	0.92569	1.1783	1.3521	0.72142	0.6527	0.68466	0.57427	3.6178	2.1573	5.1037	0.0029215	0.0029215	0.0029215
146	0.91587	1.1604	1.3362	0.76923	0.62475	0.68824	0.57301	3.6204	2.2849	5.2318	0.002872	0.002872	0.002872
147	0.91341	1.1511	1.3335	0.75636	0.62449	0.6769	0.56892	3.6225	2.2632	5.2248	0.0028225	0.0028225	0.0028225
148	0.92102	1.1493	1.3465	0.72546	0.64339	0.68591	0.57513	3.6232	2.2284	5.2964	0.002773	0.002773	0.002773
149	0.91102	1.1607	1.3362	0.71313	0.61807	0.68683	0.57686	3.6455	2.3101	5.2079	0.0027235	0.0027235	0.0027235
150	0.90245	1.1372	1.3297	0.74024	0.66233	0.69268	0.57598	3.6481	2.28	5.1235	0.002674	0.002674	0.002674
151	0.90279	1.1354	1.3307	0.75737	0.64065	0.68945	0.57727	3.6263	2.2467	5.121	0.0026245	0.0026245	0.0026245
152	0.92101	1.159	1.3397	0.7567	0.65074	0.70072	0.59195	3.6429	2.2753	5.2043	0.002575	0.002575	0.002575
153	0.90252	1.1379	1.3364	0.72364	0.65501	0.69214	0.5823	3.5951	2.2309	5.2462	0.0025255	0.0025255	0.0025255
154	0.90102	1.1183	1.3215	0.8454	0.59191	0.69335	0.58134	3.62	2.2435	5.3895	0.002476	0.002476	0.002476
155	0.90788	1.1609	1.3283	0.67769	0.66537	0.71195	0.58059	3.6228	2.1553	5.3461	0.0024265	0.0024265	0.0024265
156	0.88637	1.116	1.3102	0.66385	0.68289	0.7019	0.58038	3.6048	2.2014	5.3377	0.002377	0.002377	0.002377
157	0.89619	1.1117	1.3257	0.68134	0.68547	0.69559	0.58014	3.6114	2.2487	5.2915	0.0023275	0.0023275	0.0023275
158	0.8725	1.0989	1.3088	0.72124	0.65329	0.68538	0.57141	3.6083	2.1882	5.3401	0.002278	0.002278	0.002278
159	0.89533	1.1174	1.3214	0.75688	0.64497	0.70758	0.58324	3.6187	2.1994	5.3613	0.0022285	0.0022285	0.0022285
160	0.88284	1.1252	1.3213	0.75625	0.62566	0.68767	0.57647	3.6212	2.1909	5.3017	0.002179	0.002179	0.002179
161	0.8909	1.128	1.3271	0.76954	0.61899	0.68678	0.57749	3.6225	2.1895	5.1813	0.0021295	0.0021295	0.0021295
162	0.88115	1.1274	1.3303	0.81139	0.61237	0.688	0.57791	3.6205	2.2255	5.1427	0.00208	0.00208	0.00208
163	0.87127	1.0867	1.308	0.72091	0.67837	0.70501	0.58979	3.6185	2.2135	5.2265	0.0020305	0.0020305	0.0020305
164	0.88006	1.106	1.3159	0.74399	0.66234	0.70165	0.58556	3.6096	2.2232	5.1771	0.001981	0.001981	0.001981
165	0.86222	1.1055	1.3077	0.78622	0.65942	0.70327	0.58392	3.5874	2.1669	5.165	0.0019315	0.0019315	0.0019315
166	0.86223	1.0974	1.2934	0.73553	0.66539	0.69465	0.57925	3.6086	2.2011	5.3382	0.001882	0.001882	0.001882
167	0.90055	1.144	1.3199	0.70912	0.65902	0.69922	0.58298	3.6133	2.1791	5.2624	0.0018325	0.0018325	0.0018325
168	0.87262	1.0941	1.3048	0.78601	0.65822	0.71832	0.58965	3.6025	2.1837	5.1823	0.001783	0.001783	0.001783
169	0.87036	1.0875	1.3085	0.7469	0.67953	0.71242	0.59029	3.5969	2.2128	5.2183	0.0017335	0.0017335	0.0017335
170	0.86841	1.0976	1.3062	0.813	0.6196	0.69872	0.5791	3.6123	2.2057	5.2385	0.001684	0.001684	0.001684
171	0.86576	1.0793	1.3063	0.76355	0.64653	0.69834	0.58572	3.6181	2.2467	5.2175	0.0016345	0.0016345	0.0016345
172	0.85965	1.0792	1.2984	0.78686	0.61282	0.69452	0.58324	3.6025	2.2014	5.1894	0.001585	0.001585	0.001585
173	0.87593	1.1128	1.3153	0.78229	0.66022	0.71931	0.59443	3.6134	2.1864	5.169	0.0015355	0.0015355	0.0015355
174	0.86042	1.0789	1.3029	0.74984	0.65834	0.69843	0.58331	3.6119	2.1843	5.1669	0.001486	0.001486	0.001486
175	0.86223	1.0928	1.3012	0.75345	0.64683	0.6948	0.58662	3.6013	2.2031	5.195	0.0014365	0.0014365	0.0014365
176	0.86236	1.0698	1.3069	0.75291	0.64173	0.69489	0.58746	3.5939	2.1949	5.1833	0.001387	0.001387	0.001387
177	0.85721	1.0864	1.2992	0.71334	0.68378	0.69736	0.58783	3.6076	2.2212	5.1561	0.0013375	0.0013375	0.0013375
178	0.86868	1.097	1.3048	0.75384	0.6591	0.69854	0.59024	3.5966	2.2497	5.1982	0.001288	0.001288	0.001288
179	0.83602	1.0518	1.2877	0.79681	0.62457	0.70442	0.5905	3.6021	2.2263	5.2273	0.0012385	0.0012385	0.0012385
180	0.8496	1.0687	1.2969	0.77025	0.64839	0.70119	0.58023	3.6014	2.2053	5.2872	0.001189	0.001189	0.001189
181	0.84659	1.0745	1.2928	0.75434	0.64741	0.69722	0.5762	3.5954	2.1688	5.2772	0.0011395	0.0011395	0.0011395
182	0.83768	1.0537	1.2901	0.761	0.62972	0.70407	0.58104	3.6006	2.2271	5.2836	0.00109	0.00109	0.00109
183	0.8279	1.0376	1.2802	0.74219	0.63511	0.69564	0.57673	3.5997	2.2405	5.3061	0.0010405	0.0010405	0.0010405
184	0.8525	1.0749	1.2945	0.70525	0.67452	0.70577	0.5881	3.5995	2.2399	5.3109	0.000991	0.000991	0.000991
185	0.84703	1.0724	1.2965	0.73675	0.65141	0.6984	0.58444	3.5987	2.2266	5.2264	0.0009415	0.0009415	0.0009415
186	0.86118	1.0911	1.3095	0.74366	0.64088	0.69552	0.5823	3.5965	2.2055	5.1905	0.000892	0.000892	0.000892
187	0.83873	1.0767	1.2901	0.73077	0.61936	0.68409	0.58476	3.6051	2.2199	5.1681	0.0008425	0.0008425	0.0008425
188	0.81651	1.0338	1.2755	0.67845	0.66219	0.67838	0.581	3.6058	2.2294	5.2483	0.000793	0.000793	0.000793
189	0.83597	1.0475	1.2905	0.72561	0.64056	0.68035	0.58153	3.6092	2.2464	5.3044	0.0007435	0.0007435	0.0007435
190	0.82696	1.0457	1.2741	0.7372	0.64578	0.68513	0.5806	3.6019	2.2363	5.2941	0.000694	0.000694	0.000694
191	0.79752	0.9594	1.2685	0.71698	0.64004	0.68882	0.58552	3.5914	2.1245	5.0474	0.0006445	0.0006445	0.0006445
192	0.78331	0.89253	1.2482	0.68085	0.68488	0.69939	0.58792	3.5773	2.143	5.0459	0.000595	0.000595	0.000595
193	0.75296	0.87064	1.2341	0.7506	0.61992	0.69565	0.5915	3.5803	2.1497	5.1375	0.0005455	0.0005455	0.0005455
194	0.73827	0.84815	1.2227	0.74491	0.63002	0.6927	0.59203	3.5831	2.1567	5.2106	0.000496	0.000496	0.000496
195	0.73885	0.84794	1.226	0.77696	0.62258	0.69862	0.59328	3.5865	2.1473	5.2081	0.0004465	0.0004465	0.0004465
196	0.73277	0.84042	1.2229	0.6325	0.69843	0.69679	0.59035	3.5947	2.1437	5.2264	0.000397	0.000397	0.000397
197	0.72877	0.83129	1.2213	0.64893	0.72126	0.69785	0.59058	3.5931	2.147	5.2739	0.0003475	0.0003475	0.0003475
198	0.73599	0.84363	1.2263	0.64729	0.69414	0.69555	0.59079	3.5871	2.1597	5.2659	0.000298	0.000298	0.000298
199	0.71877	0.83173	1.2068	0.6587	0.69095	0.69546	0.59253	3.5874	2.1322	5.2866	0.0002485	0.0002485	0.0002485
200	0.7249	0.8312	1.212	0.67646	0.68168	0.69642	0.5935	3.5743	2.1426	5.2861	0.000199	0.000199	0.000199
